# Supplementary material for: Simultaneous Component Analysis of Akebia quinata Seeds (Lardizabalaceae) by Ultra-Performance Liquid Chromatography–Tandem Mass Spectrometry for Quality and Cytotoxicity Assessment
Source: Plants (Basel). 2025 Feb 21;14(5):669. doi: 10.3390/plants14050669 (PMC11901900; doi:10.3390/plants14050669)
Supplement: Supplementary file 1 [file plants-14-00669-s001.zip]

Archive with 1 entries (1 files):
- plants-3465886-supplementary.pdf
